# Supplementary material for: Practical Method for Evaluating the Element Sensitivity Variation of an Ultrasonic Annular Phased Array Transducer
Source: Sensors (Basel). 2025 Dec 19;26(1):25. doi: 10.3390/s26010025 (PMC12787951; doi:10.3390/s26010025)
Supplement: Supplementary file 1 [file sensors-26-00025-s001.zip]

Archive with 2 entries (2 files):
- Table S2. Measured Vpp.xlsx
- Table S1. The dimensions of each element of the transducer used in the experiments.pdf
