# Supplementary material for: Practical Method for Evaluating the Element Sensitivity Variation of an Ultrasonic Annular Phased Array Transducer
Source: Sensors (Basel). 2025 Dec 19;26(1):25. doi: 10.3390/s26010025 (PMC12787951; doi:10.3390/s26010025)
Supplement: Supplementary file 1 [file sensors-26-00025-s001.zip › Table S2. Measured Vpp.xlsx]

## Sheet: Sheet2
Element no.	Measured Vpp / mV	interior radius / m	exterior radius / m
1	354.9	0	0.002715
2	177.2	0.002815	0.00391
3	131.9	0.00401	0.00484
4	108.1	0.00494	0.00564
5	100.4	0.00574	0.006345
6	86.3	0.006445	0.006995
7	75.9	0.007095	0.007595
8	67.6	0.007695	0.00816
9	67.7	0.00826	0.008695
10	59.7	0.008795	0.009205
11	53.8	0.009305	0.00969
12	50.5	0.00979	0.01016
13	53.1	0.01026	0.010615
14	47.1	0.010715	0.011055
15	41.4	0.011155	0.01148
16	39.7	0.01158	0.01189
17	42	0.01199	0.012295
18	34.5	0.012395	0.01269
19	32.5	0.01279	0.013075
20	31.1	0.013175	0.01345
21	35.1	0.01355	0.01382
22	29.5	0.01392	0.01418
23	25	0.01428	0.014535
24	22.6	0.014635	0.014885
25	25.4	0.014985	0.01523
26	20.9	0.01533	0.01557
27	19.7	0.01567	0.0159
28	20	0.016	0.01623
29	26.5	0.01633	0.016555
30	23.3	0.016655	0.016875
31	23	0.016975	0.01719
32	22.4	0.01729	0.0175
